# Supplementary material for: Atrial Fibrillation and Early Vascular Aging: Clinical Implications, Methodology Issues and Open Questions—A Review from the VascAgeNet COST Action
Source: J Clin Med. 2024 Feb 20;13(5):1207. doi: 10.3390/jcm13051207 (PMC10931681; doi:10.3390/jcm13051207)
Supplement: Supplementary file 1 [file jcm-13-01207-s001.zip]

Archive with 1 entries (1 files):
- jcm-2839175-supplementary.pdf
